# Supplementary material for: Kinases of the Focal Adhesion Complex Contribute to Cardiomyocyte Specification
Source: Int J Mol Sci. 2021 Sep 28;22(19):10430. doi: 10.3390/ijms221910430 (PMC8508671; doi:10.3390/ijms221910430)
Supplement: Supplementary file 1 [file ijms-22-10430-s001.zip]

Archive with 2 entries (2 files):
- ijms-1349989-supplementary.pdf
- ijms-1349989-Vedio S1.avi
